# Supplementary material for: Identification of key microorganisms in facultative stabilization ponds from dairy industries, using metagenomics
Source: PeerJ. 2022 Mar 14;10:e12772. doi: 10.7717/peerj.12772 (PMC8929167; doi:10.7717/peerj.12772)
Supplement: Supplemental Information 1 [file peerj-10-12772-s001.xls]

## Sheet: Sheet1
Table S1: Summary table of physicochemical indicator parameters for each sample.
Sample	pH	Total solids (mg/l)	Sulfur (mg/l)	Total Phosphorous (mg/l)	COD (mg/l)	BOD (mg/l)	Subst. Sol. in ether (mg/l)	Conductivity (mS/cm)	Temperature (ºC)	Disolved O2 (mg/l)	Sample date	Latitude	Longitud
AUR1	6.67	12616	254.2	3.6	4938	2524	229.2	12.4	22.9	10.66	2013-09-05	31°12'07.1"S	61°49'20.4"W
AUR2	7.5	11574	75.6	2.6	2928	1827	66.4	13.5	20.5	50	2013-09-05	31°12'07.1"S	61°49'20.4"W
CYC1	6.59	4726	1.75	27.9	1714	1192	147.2	6.01	20.08	4.36	2013-04-07	31°45'44.8"S	61°06'27.7"W
CYC2	7	5074	2.1	14.3	1448	1093	39.2	6.8	19.25	4.88	2013-04-07	31°45'44.8"S	61°06'27.7"W
CYC3	7.34	5240	17.5	23.3	1181	926	27.6	7.08	19.67	3.75	2013-04-07	31°45'44.8"S	61°06'27.7"W
CYC4	7.55	5242	13.5	17.8	1290	775	62.4	7.04	19.39	6.01	2013-04-07	31°45'44.8"S	61°06'27.7"W
