# Supplementary material for: Identification of key microorganisms in facultative stabilization ponds from dairy industries, using metagenomics
Source: PeerJ. 2022 Mar 14;10:e12772. doi: 10.7717/peerj.12772 (PMC8929167; doi:10.7717/peerj.12772)
Supplement: Supplemental Information 2 [file peerj-10-12772-s002.xls]

## Sheet: Sheet1
Table S2: Statistics of the sequencing experiment. Number of reads and bases before and after quality trimming
	Raw Data		Trimmed Reads
Sample	Paired Reads	Bases	Paired Reads	% Paired Reads	Unpaired Reads	% Unpaired Reads	Dropped	% Dropped Reads	BioSample
AUR1	31790925	9537277500	23152130	0.7283	8299000	0.261	339795	0.0107	SAMN10523340
AUR2	27509873	8252961900	20216656	0.7349	6912935	0.2513	380282	0.0138	SAMN10523341
CYC1	31475370	9442611000	21674483	0.6886	9563122	0.3038	237765	0.0076	SAMN10523342
CYC2	32632974	9789892200	21416110	0.6563	10960256	0.3359	256608	0.0079	SAMN10523343
CYC3	40218397	12065519100	29596551	0.7359	10281985	0.2557	339861	0.0085	SAMN10523344
CYC4	36510040	10953012000	23346096	0.6394	12796972	0.3505	366972	0.0101	SAMN10523345
