# Supplementary material for: Identification of key microorganisms in facultative stabilization ponds from dairy industries, using metagenomics
Source: PeerJ. 2022 Mar 14;10:e12772. doi: 10.7717/peerj.12772 (PMC8929167; doi:10.7717/peerj.12772)
Supplement: Supplemental Information 4 — Genome statistics and taxonomical classification (GTDBtk) for each bin obtained. Coverage for each bin was calculated as the sum of the coverage of each contig in a bin, divided by the number of number of contigs in that bin. To normalize values, each coverage was divided by the number of reads in each dataset over one million. [file peerj-10-12772-s004.xls]

## Sheet: Sheet1
Table S4: Binning results for both composed samples: AUR and CYC. Genome statistics and taxonomical classification (GTDBtk) for each bin obtained. Coverage for each bin was calculated as the sum of the coverage of each contig in a bin, divided by the number of number of contigs in that bin. To normalize values, each coverage was divided by the number of reads in each dataset over 1 million
BinID	Size	Completeness	Contamination	Strain heterogeneity	Status	GTDB lineage	Method of assignment	# of genes	Annotated genes	Cov sample 1	Cov sample 2	Cov sample 3	Cov sample 4
INTA.AUR.001	173744	0	0	0	Incomplete			231	0	3.28809	11.7164
INTA.AUR.002	3204701	95.54	0.79	50	High Quality	d__Bacteria|p__Desulfobacterota|c__Desulfovibrionia|o__Desulfovibrionales	ANI	3234	1575	1.76026	0.585193
INTA.AUR.003	4773275	90.71	6.34	0	DRAFT	d__Bacteria|p__Verrucomicrobiota|c__Kiritimatiellae	Novelty determined using RED	4046	1712	1.61386	0.549044
INTA.AUR.004	3466087	90.73	3.94	11.11	High Quality	d__Bacteria|p__Bacteroidota|c__Bacteroidia|o__Bacteroidales	Novelty determined using RED	3478	1096	1.47351	0.425341
INTA.AUR.005	2940775	91.18	2.17	37.5	High Quality	d__Bacteria|p__Actinobacteriota|c__Actinomycetia|o__Actinomycetales	Topology and ANI	3241	1294	1.31046	6.29102
INTA.AUR.006	928382	57.32	0.14	100	DRAFT	d__Bacteria|p__Patescibacteria|c__Saccharimonadia|o__Saccharimonadales	Topology and ANI	1063	328	1.04212	0.543966
INTA.AUR.007	3104077	93.41	2.73	28.57	High Quality	d__Bacteria|p__Verrucomicrobiota|c__Kiritimatiellae|o__LD1-PB3	Topology and ANI	2843	1109	0.846966	0.440032
INTA.AUR.008	712339	64.5	0.85	0	DRAFT	d__Bacteria|p__Patescibacteria|c__Saccharimonadia|o__Saccharimonadales	Novelty determined using RED	762	304	0.711309	0.10291
INTA.AUR.009	2697931	90.42	0.92	100	High Quality	d__Bacteria|p__Actinobacteriota|c__Actinomycetia|o__Actinomycetales	Topology and ANI	2927	1179	0.785742	2.03714
INTA.AUR.010	2245734	84.1	2.46	20	DRAFT	d__Bacteria|p__Bacteroidota|c__Bacteroidia|o__Bacteroidales	Topology and ANI	2245	949	0.551167	0.207035
INTA.AUR.011	2497937	93.43	4.13	26.67	High Quality	d__Bacteria|p__Campylobacterota|c__Campylobacteria|o__Campylobacterales	Topology and ANI	2855	1224	0.585208	0.136271
INTA.AUR.012	2535658	89.34	35.11	9.76	Incomplete			2840	0	0.456333	0.178701
INTA.AUR.013	950343	87.27	14.55	0	DRAFT	d__Bacteria|p__Patescibacteria|c__ABY1|o__BM507	Novelty determined using RED	932	386	0.525769	0.181222
INTA.AUR.014	2685231	100	3.23	0	High Quality	d__Bacteria|p__Bacteroidota|c__Bacteroidia|o__Bacteroidales	Novelty determined using RED	2632	1001	0.397699	0.105143
INTA.AUR.015	1756667	86.21	41.58	3.53	DRAFT	d__Bacteria|p__Patescibacteria|c__Saccharimonadia|o__Saccharimonadales	Topology and ANI	2043	605	0.41515	0.0972794
INTA.AUR.016	1323050	14.12	5.42	90.91	Incomplete			1573	0	0.32981	0.214736
INTA.AUR.017	3512283	80.19	1.89	0	DRAFT	d__Bacteria|p__Spirochaetota|c__Spirochaetia|o__Sphaerochaetales	Topology	3588	1274	0.282754	0.112494
INTA.AUR.018	1410640	69.44	8.79	23.08	Incomplete			1784	0	0.297843	0.123811
INTA.AUR.019	967597	63.85	26.27	89.47	Incomplete			1199	0	0.29065	0.190525
INTA.AUR.020	2294909	60.28	25.61	69.51	Incomplete			2700	0	0.269568	0.188048
INTA.AUR.021	3212545	89.76	7.05	6.25	DRAFT	d__Bacteria|p__Firmicutes_C|c__Negativicutes|o__Acidaminococcales	Novelty determined using RED	3362	1449	0.245556	0.0938319
INTA.AUR.022	1114822	28.34	17.93	86.96	Incomplete			1370	0	0.222334	0.041722
INTA.AUR.023	637478	67.04	8.42	0	DRAFT	d__Bacteria|p__Patescibacteria|c__ABY1|o__BM507	Topology	655	305	0.218392	0.109102
INTA.AUR.024	827426	69.27	5.62	0	DRAFT	d__Bacteria|p__Patescibacteria|c__ABY1|o__BM507	Novelty determined using RED	915	345	0.222891	0.1114
INTA.AUR.025	1911535	4.17	0	0	Incomplete			2380	0	0.139179	0.244584
INTA.AUR.026	3280597	95.47	3.36	0	High Quality	d__Bacteria|p__Firmicutes_A|c__Clostridia|o__Lachnospirales	Novelty determined using RED	3251	1508	0.201323	0.045486
INTA.AUR.027	2940801	96.38	1.7	0	High Quality	d__Bacteria|p__Spirochaetota|c__Spirochaetia|o__Sphaerochaetales	Topology and ANI	3145	1343	0.176376	0.0558117
INTA.AUR.028	2644959	100	0.31	0	High Quality	d__Bacteria|p__Synergistota|c__Synergistia|o__Synergistales	Topology and ANI	3141	1246	0.161952	0.0477543
INTA.AUR.029	875167	16.7	0	0	Incomplete			1114	0	0.17431	0.110587
INTA.AUR.030	4234589	94.05	16.31	3.12	DRAFT	d__Bacteria|p__Firmicutes_A|c__Clostridia|o__Saccharofermentanales	Topology and ANI	4217	1487	0.171953	0.0719669
INTA.AUR.031	1792188	81.04	1.74	11.11	DRAFT	d__Bacteria|p__Firmicutes_B|c__Peptococcia|o__Peptococcales	Topology and ANI	1922	1114	0.161358	0.0906708
INTA.AUR.032	2727084	93.1	6.74	0	DRAFT	d__Bacteria|p__Firmicutes_A|c__Clostridia|o__Oscillospirales	Topology	2779	1123	0.113543	0.0196323
INTA.AUR.033	1512753	55.48	3.27	75	Incomplete			1993	0	0.131299	0.0175855
INTA.AUR.034	3778965	96.77	7.28	4.55	DRAFT	d__Bacteria|p__Bacteroidota|c__Bacteroidia|o__Bacteroidales	Novelty determined using RED	3348	1240	0.123086	0.0394581
INTA.AUR.035	2611648	82.02	3.32	62.5	DRAFT	d__Bacteria|p__Firmicutes_A|c__Clostridia|o__Clostridiales	Novelty determined using RED	2875	1270	0.118149	0.0405036
INTA.AUR.036	3252935	99.41	10.28	68.42	DRAFT	d__Bacteria|p__Firmicutes_A|c__Clostridia|o__Saccharofermentanales	Topology and ANI	3490	1585	0.0947827	0.0404279
INTA.AUR.037	4650668	87.71	23.49	4.92	Incomplete			4872	0	0.0905461	0.0227446
INTA.AUR.038	1602964	80.56	11.86	0	DRAFT	d__Bacteria|p__Patescibacteria|c__ABY1|o__UBA11705	Novelty determined using RED	2228	441	0.0618338	0.0514566
INTA.AUR.039	3830360	87.67	19.51	6.67	DRAFT	d__Bacteria|p__Verrucomicrobiota|c__Kiritimatiellae|o__LD1-PB3	ANI	4070	1272	0.0727929	0.047466
INTA.AUR.040	2072076	75.44	7.02	20	DRAFT	d__Bacteria|p__Firmicutes|c__Bacilli|o__Erysipelotrichales	Novelty determined using RED	2321	900	0.089298	0.0293645
INTA.AUR.041	831985	3.76	0	0	Incomplete			928	0	0.0864388	0.0307929
INTA.AUR.042	4095300	84.48	13.98	0	DRAFT	d__Bacteria|p__Verrucomicrobiota|c__Verrucomicrobiae|o__Pedosphaerales	Topology and ANI	4298	1230	0.0983999	0.113521
INTA.AUR.043	2185781	28.65	5.81	0	Incomplete			2925	0	0.065894	0.0318824
INTA.AUR.044	2178504	88.76	3.31	0	DRAFT	d__Bacteria|p__Firmicutes_A|c__Clostridia|o__Saccharofermentanales	Novelty determined using RED	2316	1033	0.0797078	0.0250373
INTA.AUR.045	3069974	97.49	52.99	15.25	DRAFT	d__Bacteria|p__Firmicutes_A|c__Clostridia|o__Oscillospirales	Novelty determined using RED	3747	1368	0.0676106	0.0165137
INTA.AUR.046	2223342	7.97	0	0	Incomplete		ANI	2662	0	0.0636334	0.0377977
INTA.AUR.047	3171438	81.68	47.37	44.23	DRAFT	d__Bacteria|p__Spirochaetota|c__Spirochaetia|o__Sphaerochaetales		3895	1341	0.070953	0.0290012
INTA.AUR.048	2969165	59.18	18.6	48.78	Incomplete			3667	0	0.0669186	0.023662
INTA.AUR.049	3878925	28.9	11.23	17.54	Incomplete			5191	0	0.0642847	0.0298918
INTA.AUR.050	3538557	87.93	51.81	1.32	Incomplete			4667	0	0.0648352	0.019616
INTA.AUR.051	2001640	87.78	3.69	18.18	DRAFT	d__Bacteria|p__Bacteroidota|c__Bacteroidia|o__Bacteroidales	ANI	2219	919	0.0665874	0.0358714
INTA.AUR.052	230781	25.17	10.84	14.81	Incomplete			321	0	0.0659674	0.0160699
INTA.AUR.053	151985	3.92	0	0	Incomplete			194	0	0.0616802	0.0165677
INTA.AUR.054	2353015	58.86	17.24	0	Incomplete			3115	0	0.0635972	0.0195136
INTA.AUR.055	3107757	88.98	15.21	0	DRAFT	d__Bacteria|p__Synergistota|c__Synergistia|o__Synergistales	ANI	3780	1402	0.057893	0.0367323
INTA.AUR.056	486137	18.73	0	0	Incomplete			669	0	0.0608229	0.0119728
INTA.AUR.057	3674302	59.75	18.13	0	Incomplete			4693	0	0.0562107	0.0249356
INTA.AUR.058	3079956	67.45	40.75	0	Incomplete			4459	0	0.0523728	0.0191229
INTA.AUR.059	2349078	31.55	4.13	0	Incomplete			2974	0	0.0525956	0.0266288
INTA.AUR.060	5101967	55.96	37.04	0	Incomplete			6727	0	0.0490181	0.0380539
INTA.AUR.061	1952744	61.85	16.38	0	Incomplete			2460	0	0.0541427	0.0309954
INTA.AUR.062	3549440	59.17	16.15	17.65	Incomplete			4757	0	0.052972	0.0290455
INTA.AUR.063	3747220	93.09	3.32	0	High Quality	d__Bacteria|p__Firmicutes_A|c__Clostridia|o__Lachnospirales	ANI	3766	1520	0.0518403	0.0641968
INTA.AUR.064	1614971	84.33	54	71.11	DRAFT	d__Bacteria|p__Patescibacteria|c__Paceibacteria_A|o__Moranbacterales	Topology and ANI	1823	591	0.0376337	0.20302
INTA.AUR.065	1262175	75.78	58.44	6.04	Incomplete			1778	0	0.0493072	0.0273145
INTA.AUR.066	1053370	13.48	0.24	0	Incomplete			1490	0	0.0448947	0.0358078
INTA.AUR.067	1985931	63.21	27.04	2.38	Incomplete			2777	0	0.0502792	0.0272983
INTA.AUR.068	5644885	92.06	3.68	6.25	High Quality	d__Bacteria|p__Verrucomicrobiota|c__Kiritimatiellae|o__SLAD01	Novelty determined using RED	4647	1585	0.0495662	0.242882
INTA.AUR.069	4011941	70	51.72	0	Incomplete			5710	0	0.0467108	0.0387926
INTA.AUR.070	4813963	99.44	2.59	0	High Quality	d__Bacteria|p__Proteobacteria|c__Gammaproteobacteria|o__Chromatiales	Novelty determined using RED	4546	2180	0.101484	0.670844
INTA.AUR.071	1535452	52.74	20.3	0	Incomplete			2323	0	0.0438033	0.030998
INTA.AUR.072	3562310	63.27	21.05	4.05	Incomplete			4360	0	0.0382611	0.0398923
INTA.AUR.073	4157485	69.39	39.11	4.11	Incomplete			5829	0	0.040437	0.0272701
INTA.AUR.074	1680487	61.82	0	0	Incomplete			2199	0	0.0390165	0.0385993
INTA.AUR.077	4348638	85.07	41.18	0	Incomplete			5808	0	0.0342784	0.0387453
INTA.AUR.078	1160122	56.16	2.3	7.14	Incomplete			1561	0	0.0360636	0.0435175
INTA.AUR.079	3114545	88.73	62.76	6.45	Incomplete			4233	0	0.0344413	0.0486227
INTA.AUR.080	1920005	65.97	47.16	5.41	Incomplete			2555	0	0.0322115	0.0447105
INTA.AUR.081	1869582	64.99	37.37	0	Incomplete			2708	0	0.0293064	0.0457914
INTA.AUR.082	3745249	72.98	43.5	81.82	DRAFT	d__Bacteria|p__Proteobacteria|c__Gammaproteobacteria|o__Chromatiales	Topology and ANI	4185	1813	0.0287877	0.190209
INTA.AUR.083	1922422	42.59	29.47	0	Incomplete			2986	0	0.0234979	0.0511958
INTA.AUR.084	7364994	74.41	19.09	90.62	DRAFT	d__Bacteria|p__Chloroflexota|c__Chloroflexia|o__Chloroflexales	Topology and ANI	9058	2098	0.0230274	0.105864
INTA.AUR.085	5272200	80.54	25.26	2.78	Incomplete			6258	0	0.0228572	0.0800409
INTA.AUR.086	1244915	67.02	3.26	12.5	Incomplete			1521	0	0.0229847	0.0764408
INTA.AUR.087	5915492	48.9	42.24	69.44	Incomplete			6620	0	0.0208031	0.136904
INTA.AUR.088	4218825	87.93	37.99	0	Incomplete			5302	0	0.0203698	0.0805649
INTA.AUR.089	1955385	66.19	3.66	0	Incomplete			2693	0	0.0193108	0.0571445
INTA.AUR.090	3765987	46.97	10.22	60.47	Incomplete			4789	0	0.0169422	0.107161
INTA.AUR.091	3422847	80.58	25.37	1.49	Incomplete			4144	0	0.0162087	0.0712012
INTA.AUR.092	2190143	54.01	5.48	0	Incomplete			3031	0	0.0157023	0.0628921
INTA.AUR.093	516154	36.53	2.73	0	Incomplete			703	0	0.0158804	0.0671346
INTA.AUR.094	3038463	60.48	18	1.79	Incomplete			4328	0	0.0130334	0.0657141
INTA.AUR.095	1807093	51.33	14.18	2.22	Incomplete			2355	0	0.0115093	0.0640593
INTA.AUR.1003	3174928	95.17	2.08	50	High Quality	d__Bacteria|p__Desulfobacterota|c__Desulfovibrionia|o__Desulfovibrionales	Topology	3171	1514	0.0373246	0.130872
INTA.AUR.1005	2988185	93.92	5.74	0	DRAFT	d__Bacteria|p__Proteobacteria|c__Alphaproteobacteria|o__Micavibrionales	Topology	2903	1315	0.0362965	0.208721
INTA.CYC.001	693413	64.59	0.85	100	DRAFT	d__Bacteria|p__Patescibacteria|c__Saccharimonadia|o__Saccharimonadales	Novelty determined using RED	725	303	8.55192	4.35152	2.20091	0.98914
INTA.CYC.002	887751	12.1	0.3	100	Incomplete			1066	0	4.56792	3.38406	2.83716	1.66217
INTA.CYC.003	2023513	47.41	0	0	Incomplete			2505	0	4.21243	3.12503	2.54756	1.48052
INTA.CYC.004	654041	43.19	0.38	100	Incomplete			830	0	3.45633	3.06542	2.41797	1.43993
INTA.CYC.005	629433	15.52	1.72	100	Incomplete			909	0	2.52616	2.35177	1.89832	1.17423
INTA.CYC.006	187641	0	0	0	Incomplete			257	0	3.18039	4.3013	4.58891	3.51878
INTA.CYC.007	2798169	96.64	0	0	High Quality	d__Bacteria|p__Firmicutes_A|c__Clostridia|o__Lachnospirales	ANI	2684	1311	1.86907	1.13404	0.529503	0.282465
INTA.CYC.008	267793	0	0	0	Incomplete			364	0	1.41432	1.29108	1.02815	0.606314
INTA.CYC.009	2405603	94.35	1.34	0	High Quality	d__Bacteria|p__Bacteroidota|c__Bacteroidia|o__Bacteroidales	Topology and ANI	2291	917	1.28388	1.80157	2.21051	1.50775
INTA.CYC.010	651137	2.04	0	0	Incomplete			782	0	1.24681	0.473007	0.245291	0.116439
INTA.CYC.011	802148	0	0	0	Incomplete			959	0	1.01582	0.962856	0.773981	0.470148
INTA.CYC.012	2678597	95.58	0	0	High Quality	d__Bacteria|p__Firmicutes_A|c__Clostridia|o__Oscillospirales	Topology and ANI	2595	1191	0.8864	0.389446	0.303291	0.153057
INTA.CYC.013	1439619	64.47	4.55	20	Incomplete			1805	0	0.83683	1.10428	0.802813	0.535254
INTA.CYC.014	812129	56.16	3.73	0	Incomplete			1030	0	0.807404	0.946546	1.17679	1.02544
INTA.CYC.015	3412212	94.24	7.61	0	DRAFT	d__Bacteria|p__Bacteroidota|c__Bacteroidia|o__Bacteroidales	ANI	3097	1303	0.613207	0.531975	0.538863	0.375878
INTA.CYC.016	1664513	62.64	2	16.67	Incomplete			1721	0	0.612926	0.35511	0.211213	0.113238
INTA.CYC.017	2950326	96.87	2.27	50	High Quality	d__Bacteria|p__Spirochaetota|c__Spirochaetia|o__Sphaerochaetales	Topology and ANI	3153	1378	0.445022	0.467837	0.268108	0.155592
INTA.CYC.018	1305518	58.89	1.88	33.33	DRAFT	d__Bacteria|p__Patescibacteria|c__Saccharimonadia|o__Saccharimonadales	Topology and ANI	1601	421	0.435029	0.245914	0.159943	0.0882149
INTA.CYC.019	1295529	64.93	1.59	20	Incomplete			1550	0	0.443357	0.808816	1.0478	0.903719
INTA.CYC.020	3514115	99.33	0.34	0	High Quality	d__Bacteria|p__Firmicutes_A|c__Clostridia|o__Lachnospirales	Novelty determined using RED	3514	1591	0.457938	0.103145	0.051143	0.0326651
INTA.CYC.021	2013321	97.9	0.4	0	High Quality	d__Bacteria|p__Firmicutes_C|c__Negativicutes|o__Veillonellales	ANI	2030	1108	0.373957	0.171714	0.132679	0.0572108
INTA.CYC.022	1455176	38.49	2.63	5.88	Incomplete			1525	0	0.322018	0.296662	0.269438	0.159669
INTA.CYC.023	2328171	73.34	3.35	55.56	DRAFT	d__Bacteria|p__Bacteroidota|c__Bacteroidia|o__Bacteroidales	Topology and ANI	2643	934	0.367737	0.400212	0.397108	0.254876
INTA.CYC.024	2047803	21.51	1.61	0	Incomplete			2343	0	0.366692	0.411679	0.475559	0.351222
INTA.CYC.025	4186274	89.07	8.99	0	DRAFT	d__Bacteria|p__Proteobacteria|c__Alphaproteobacteria|o__Micavibrionales_A	Topology and ANI	4452	1502	0.252467	0.373192	0.392122	0.283448
INTA.CYC.026	2109840	95.09	3.84	0	High Quality	d__Bacteria|p__Firmicutes|c__Bacilli|o__Lactobacillales	Topology and ANI	2186	1135	0.300648	0.140889	0.119095	0.0623404
INTA.CYC.027	1533755	70.06	1.28	0	DRAFT	d__Bacteria|p__Patescibacteria|c__Gracilibacteria|o__BD1-5	Topology and ANI	1615	349	0.30672	0.555919	0.913979	0.545744
INTA.CYC.028	1555880	2.07	0	0	Incomplete			1979	0	0.271059	0.194817	0.167117	0.0885778
INTA.CYC.029	4543380	98.73	4.11	0	High Quality	d__Bacteria|p__Firmicutes_A|c__Clostridia|o__Lachnospirales	ANI	4116	1822	0.235126	0.261526	0.321945	0.301743
INTA.CYC.030	2421830	99.25	2.06	14.29	High Quality	d__Bacteria|p__Firmicutes|c__Bacilli|o__Lactobacillales	Topology and ANI	2592	1229	0.206366	0.0356952	0.0138668	0.00552307
INTA.CYC.031	2660887	56.81	7.02	0	Incomplete			3341	0	0.220472	0.358507	0.50754	0.527002
INTA.CYC.032	3216546	100	2.17	0	High Quality	d__Bacteria|p__Firmicutes_C|c__Negativicutes|o__Anaeromusales	Topology and ANI	3048	1771	0.212648	0.08324	0.0373029	0.0220599
INTA.CYC.033	4310811	74.73	54.44	79.59	DRAFT	d__Bacteria|p__Proteobacteria|c__Gammaproteobacteria|o__Enterobacterales	Topology and ANI	5249	3048	0.212264	0.0477421	0.0142253	0.00547112
INTA.CYC.034	3831921	100	1.52	16.67	High Quality	d__Bacteria|p__Bacteroidota|c__Bacteroidia|o__Bacteroidales	Novelty determined using RED	3231	1340	0.169929	0.228765	0.412139	0.373531
INTA.CYC.035	2958270	76.15	5.22	6.67	DRAFT	d__Bacteria|p__Firmicutes_A|c__Clostridia|o__Peptostreptococcales	Topology and ANI	3241	1313	0.171997	0.132832	0.126985	0.084925
INTA.CYC.036	869567	23.41	6.18	93.33	Incomplete			1075	0	0.19632	0.267419	0.257506	0.0970169
INTA.CYC.037	808098	31.5	8.62	100	Incomplete			930	0	0.162991	0.214597	0.197985	0.0703283
INTA.CYC.038	5701692	95.84	48.23	69.86	DRAFT	d__Bacteria|p__Proteobacteria|c__Gammaproteobacteria|o__Enterobacterales	Topology and ANI	6472	3616	0.10175	0.0272271	0.00887423	0.00354288
INTA.CYC.039	3868148	99.46	1.08	0	High Quality	d__Bacteria|p__Bacteroidota|c__Bacteroidia|o__Bacteroidales	Topology and ANI	3122	1311	0.117871	0.113701	0.0983403	0.0585971
INTA.CYC.040	7095645	35.34	18.1	83.33	Incomplete			7842	0	0.0927238	0.0246426	0.00944228	0.00424213
INTA.CYC.041	2755591	93.19	4.19	23.53	High Quality	d__Bacteria|p__Firmicutes|c__Bacilli|o__Lactobacillales	Topology and ANI	2931	1429	0.111944	0.123452	0.0677332	0.0360022
INTA.CYC.042	4279771	23.88	0.56	0	Incomplete			4749	0	0.103469	0.0964743	0.093911	0.0641769
INTA.CYC.043	2653079	92.24	40.44	8.33	Incomplete			2822	0	0.0907869	0.123813	0.0986669	0.0614095
INTA.CYC.044	1518806	48.61	28.56	77.78	Incomplete			1552	0	0.0889833	0.206383	0.279166	0.215028
INTA.CYC.045	3941754	81.36	31.39	18.92	Incomplete			4380	0	0.0884413	0.178424	0.225469	0.193053
INTA.CYC.046	955564	35.82	3.72	42.86	Incomplete			894	0	0.10309	0.218927	0.314604	0.243884
INTA.CYC.047	151198	1.72	0	0	Incomplete			188	0	0.0984531	0.181923	0.297505	0.349112
INTA.CYC.048	871437	26.49	0	0	Incomplete			838	0	0.0622124	0.168621	0.25846	0.202694
INTA.CYC.049	6190208	85.89	20.29	2.4	Incomplete			7448	0	0.0670689	0.0286831	0.0138072	0.00616971
INTA.CYC.050	2374794	88.74	44.95	0	Incomplete			2483	0	0.0977981	0.15553	0.163376	0.194829
INTA.CYC.051	2192915	90.21	6.23	50	DRAFT	d__Bacteria|p__Campylobacterota|c__Campylobacteria|o__Campylobacterales	Topology and ANI	2778	1175	0.067525	0.0204125	0.015566	0.00970779
INTA.CYC.052	4563645	90.09	7.43	10	DRAFT	d__Bacteria|p__Firmicutes|c__Bacilli|o__Erysipelotrichales	Novelty determined using RED	5507	1491	0.0699653	0.0274234	0.0208578	0.0126983
INTA.CYC.053	5391134	49.06	25.86	45.45	Incomplete			7256	0	0.0625062	0.0170847	0.00687421	0.00357593
INTA.CYC.054	338085	13.39	5.45	100	Incomplete			349	0	0.0641509	0.128302	0.170124	0.155189
INTA.CYC.055	1158709	17.5	1.15	0	Incomplete			1378	0	0.0676121	0.148751	0.202768	0.166553
INTA.CYC.056	2385348	37.05	8.62	80	Incomplete			2411	0	0.0650543	0.121865	0.158918	0.138855
INTA.CYC.057	2548382	98.32	2.68	0	High Quality	d__Bacteria|p__Firmicutes_A|c__Clostridia|o__Oscillospirales	Topology and ANI	2482	1149	0.0571214	0.100441	0.111865	0.0915064
INTA.CYC.058	2719691	84.48	18.97	18.18	DRAFT	d__Bacteria|p__Firmicutes_A|c__Clostridia|o__Oscillospirales	Topology and ANI	2780	1301	0.050779	0.028133	0.0183054	0.00916701
INTA.CYC.059	402358	28.37	9.25	80	Incomplete			411	0	0.0612553	0.121264	0.165241	0.143863
INTA.CYC.060	869317	18.61	5.17	66.67	Incomplete			859	0	0.0625054	0.123666	0.169179	0.151299
INTA.CYC.061	1976299	16.61	5.96	88.89	Incomplete			1955	0	0.0570395	0.109442	0.139909	0.120196
INTA.CYC.062	2498561	42.03	4.31	0	Incomplete			3225	0	0.0643999	0.089643	0.124209	0.107514
INTA.CYC.063	1239603	95.7	2.15	0	High Quality	d__Bacteria|p__Proteobacteria|c__Alphaproteobacteria|o__RF32	Novelty determined using RED	1248	628	0.0667769	0.0514513	0.0510022	0.0306421
INTA.CYC.064	3176966	97.65	11.33	3.7	DRAFT	d__Bacteria|p__Firmicutes_A|c__Clostridia|o__Oscillospirales	Topology and ANI	3239	1355	0.0504659	0.0559167	0.0463493	0.031814
INTA.CYC.065	1183635	91.57	3.93	0	High Quality	d__Bacteria|p__Firmicutes_A|c__Clostridia_A|o__Christensenellales	Topology and ANI	1134	465	0.0530658	0.0419141	0.0354231	0.0225169
INTA.CYC.066	3111400	100	0.59	0	High Quality	d__Bacteria|p__Desulfobacterota|c__Desulfovibrionia|o__Desulfovibrionales	Topology and ANI	2782	1449	0.0418888	0.035995	0.0402219	0.0299543
INTA.CYC.067	1169140	58.69	0.28	0	DRAFT	d__Bacteria|p__Patescibacteria|c__Saccharimonadia|o__Saccharimonadales	Topology and ANI	1315	360	0.0454983	0.0849648	0.104187	0.0868963
INTA.CYC.068	2428518	77.02	10.35	15	DRAFT	d__Bacteria|p__Firmicutes_A|c__Clostridia_A|o__Christensenellales	Topology and ANI	3071	1095	0.0477988	0.0269826	0.024057	0.0221034
INTA.CYC.069	4430114	100	39.49	2.17	DRAFT	d__Bacteria|p__Firmicutes_A|c__Clostridia|o__Peptostreptococcales	Topology and ANI	4855	1706	0.0358625	0.0887215	0.143355	0.121925
INTA.CYC.070	1210671	65.53	3.42	20	DRAFT	d__Bacteria|p__Patescibacteria|c__Saccharimonadia|o__Saccharimonadales	Topology and ANI	1278	391	0.0385164	0.0626911	0.0758763	0.0595833
INTA.CYC.071	2588940	94.44	7.3	31.82	DRAFT	d__Bacteria|p__Bacteroidota|c__Bacteroidia|o__Bacteroidales	ANI	2455	1149	0.0479563	0.058258	0.0634439	0.0504629
INTA.CYC.072	2108884	69.69	10.28	0	Incomplete			2330	0	0.0267149	0.0244635	0.0213004	0.0145096
INTA.CYC.073	3354135	29.15	14.64	11.63	Incomplete			4391	0	0.0321126	0.0246013	0.0151334	0.0105284
INTA.CYC.074	4768026	93.76	12.15	5.56	DRAFT	d__Bacteria|p__Bacteroidota|c__Bacteroidia|o__Bacteroidales	Topology and ANI	4926	1693	0.0354917	0.0435764	0.0465919	0.0363203
INTA.CYC.075	1633249	75.85	8.89	0	DRAFT	d__Bacteria|p__Firmicutes_A|c__Clostridia|o__Oscillospirales	Topology and ANI	1739	871	0.0267209	0.0241522	0.022444	0.0174675
INTA.CYC.076	753375	49.92	6.79	0	Incomplete			810	0	0.0250008	0.0347901	0.0308577	0.0229668
INTA.CYC.077	2135824	86.75	0.79	0	DRAFT	d__Bacteria|p__Firmicutes|c__Bacilli|o__Erysipelotrichales	ANI	2351	892	0.0291374	0.0236021	0.0187201	0.0138455
INTA.CYC.078	3429049	88.6	7.4	45.45	DRAFT	d__Bacteria|p__Synergistota|c__Synergistia|o__Synergistales	Topology and ANI	3715	1614	0.0212727	0.0260008	0.0263464	0.0218568
INTA.CYC.079	6365639	60.24	30.35	0	Incomplete			8249	0	0.0250991	0.0219974	0.0200187	0.0148355
INTA.CYC.080	2279884	61.24	26.01	0	Incomplete			3039	0	0.0268711	0.0235621	0.0254037	0.0192152
INTA.CYC.081	2261101	86.2	6.44	6.25	DRAFT	d__Bacteria|p__Firmicutes_A|c__Clostridia_A|o__Christensenellales	Topology and ANI	2740	1114	0.0256877	0.0232204	0.0183184	0.0124409
INTA.CYC.082	2469134	74.69	21.61	50	Incomplete			3001	0	0.0276475	0.0836264	0.14697	0.127056
INTA.CYC.083	3994979	28.07	10.4	0	Incomplete			4791	0	0.0397911	0.0582029	0.0742105	0.0691513
INTA.CYC.084	3315188	96.52	8.9	0	DRAFT	d__Bacteria|p__Spirochaetota|c__Spirochaetia|o__Sphaerochaetales	ANI	3785	1186	0.0231498	0.0303848	0.0277994	0.0208272
INTA.CYC.086	6038627	95.52	52.93	15.49	DRAFT	d__Bacteria|p__Spirochaetota|c__Spirochaetia|o__Sphaerochaetales	Topology and ANI	7215	2284	0.0240563	0.0335348	0.0258329	0.017674
INTA.CYC.087	2653424	92.24	56.77	0	Incomplete			3276	0	0.0247618	0.0227146	0.0207141	0.0129169
INTA.CYC.088	2332532	71.59	19.52	1.92	DRAFT	d__Bacteria|p__Firmicutes_A|c__Clostridia|o__Oscillospirales	Topology and ANI	2992	1016	0.0217614	0.0199374	0.0185779	0.0124789
INTA.CYC.089	3059777	83.46	20.95	4.17	Incomplete			3628	0	0.0167442	0.0221973	0.0197442	0.0153071
INTA.CYC.090	3934006	83.98	46.14	1.04	Incomplete			5225	0	0.0164795	0.0196298	0.0208644	0.01592
INTA.CYC.091	3005459	96.1	9.08	76.19	DRAFT	d__Bacteria|p__Firmicutes_A|c__Clostridia|o__Saccharofermentanales	Topology and ANI	2956	1466	0.018516	0.0546914	0.0506715	0.034289
INTA.CYC.092	5482358	21.39	6.84	7.14	Incomplete			7678	0	0.0169107	0.0167681	0.0245657	0.0203993
INTA.CYC.093	729346	55.6	15.86	60	DRAFT	d__Bacteria|p__Patescibacteria|c__ABY1|o__BM507	Topology and ANI	830	334	0.0232191	0.0578566	0.070474	0.0547589
INTA.CYC.094	3423791	89.02	4.92	26.67	DRAFT	d__Bacteria|p__Verrucomicrobiota|c__Kiritimatiellae|o__LD1-PB3	Topology and ANI	3042	1190	0.0245383	0.063119	0.105139	0.0830866
INTA.CYC.095	3364953	76.66	11.93	6.45	DRAFT	d__Bacteria|p__Bacteroidota|c__Bacteroidia|o__Bacteroidales	Topology and ANI	4013	1214	0.0120243	0.0194682	0.0262749	0.0172848
INTA.CYC.096	2918789	2.9	0.86	100	Incomplete			3679	0	0.0199451	0.034871	0.0398171	0.0347007
INTA.CYC.097	1392233	68.17	4.27	0	Incomplete			1510	0	0.0187499	0.0269818	0.0329292	0.0212287
INTA.CYC.098	4930265	44.43	12.89	0	Incomplete			6547	0	0.0163998	0.0243449	0.0247826	0.0187776
INTA.CYC.099	6636099	73.68	61.58	2.28	Incomplete			8690	0	0.015109	0.0194526	0.0232787	0.0183967
INTA.CYC.100	2282586	90.35	34.85	5.26	Incomplete			2719	0	0.015763	0.0253128	0.0410657	0.025673
INTA.CYC.1002	1422893	95.56	2.82	25	High Quality	d__Archaea|p__Thermoplasmatota|c__Thermoplasmata|o__Methanomassiliicoccales	Topology and ANI	1568	735	0.0363097	0.172474	0.0881496	0.124823
INTA.CYC.101	913770	18.13	12.39	3.85	Incomplete			1355	0	0.0154818	0.0177236	0.016255	0.0133652
INTA.CYC.102	1332250	25.79	4.06	0	Incomplete			1793	0	0.0109853	0.0160083	0.0210108	0.01906
INTA.CYC.103	1108589	83.27	54.24	6.25	DRAFT	d__Bacteria|p__Firmicutes|c__Bacilli|o__RFN20	Topology and ANI	1408	516	0.0158855	0.0224161	0.0261826	0.0250045
INTA.CYC.104	3869238	93.53	1.88	25	High Quality	d__Bacteria|p__Bacteroidota|c__Bacteroidia|o__Bacteroidales	Novelty determined using RED	3335	1269	0.0148633	0.0730574	0.193328	0.148218
INTA.CYC.105	4009592	61.15	22.4	4.86	Incomplete			5411	0	0.0135212	0.0225049	0.0247267	0.0201744
INTA.CYC.106	1060895	28.4	0	0	Incomplete			1622	0	0.0131905	0.0161381	0.024781	0.0180327
INTA.CYC.107	3090672	64.69	8.77	40	Incomplete			3880	0	0.0146497	0.0330825	0.0564523	0.0570531
INTA.CYC.108	2642188	89.25	14.62	5	DRAFT	d__Bacteria|p__Bacteroidota|c__Bacteroidia|o__Bacteroidales	Topology and ANI	2846	1019	0.0125841	0.0245671	0.0331624	0.0195542
INTA.CYC.109	1178912	92.98	22.33	50	DRAFT	d__Bacteria|p__Firmicutes|c__Bacilli|o__RFN20	Topology and ANI	1260	569	0.0128875	0.0365105	0.0496045	0.0418682
INTA.CYC.110	2600572	54.28	20.28	0	Incomplete			3304	0	0.0123517	0.0233758	0.0355811	0.0275991
INTA.CYC.111	5672747	74.16	34.8	1.43	Incomplete			7180	0	0.010273	0.0187943	0.0230349	0.0179706
INTA.CYC.112	4676396	59.55	38.43	2.78	Incomplete			5599	0	0.0124424	0.0195406	0.0216078	0.0172502
INTA.CYC.113	4275639	84.89	39.51	7	Incomplete			4885	0	0.0114158	0.0204229	0.0349347	0.0293178
INTA.CYC.114	2099011	67	19.83	0	Incomplete			2780	0	0.011415	0.0177902	0.0239985	0.0189441
INTA.CYC.115	3888427	85.89	45.02	13.64	Incomplete			5288	0	0.0104158	0.0229458	0.0255432	0.0205856
INTA.CYC.116	3967674	5.95	0.16	0	Incomplete			5369	0	0.0110481	0.0191448	0.0246329	0.0212394
INTA.CYC.117	1323556	68.18	42.33	9.68	Incomplete			1768	0	0.0105551	0.0228109	0.0360893	0.0265881
INTA.CYC.118	5496463	52.41	27.52	0	Incomplete			8006	0	0.00841117	0.0131077	0.018884	0.0186447
INTA.CYC.119	751762	41.4	16.14	0	Incomplete			1021	0	0.00981559	0.019302	0.0329021	0.0251093
INTA.CYC.120	497812	38.26	29.17	33.33	Incomplete			599	0	0.0101966	0.0211064	0.0324497	0.0248014
INTA.CYC.121	3132108	41.7	7.05	0	Incomplete			4724	0	0.0102015	0.013043	0.0287424	0.0272823
INTA.CYC.122	2624195	4.66	0	0	Incomplete			3609	0	0.0100987	0.0186664	0.02715	0.027738
INTA.CYC.123	6735399	67.05	39.12	10.94	Incomplete			8976	0	0.00877567	0.0183754	0.0277496	0.0257654
INTA.CYC.124	573636	52.8	31.5	4	Incomplete			954	0	0.0103809	0.0158113	0.0226273	0.0183557
INTA.CYC.125	856682	11.43	0.41	0	Incomplete			1156	0	0.0092299	0.0166235	0.0200113	0.0172156
INTA.CYC.126	3731960	99.53	75.24	36.23	DRAFT	d__Bacteria|p__Campylobacterota|c__Campylobacteria|o__Campylobacterales	Topology and ANI	4955	1921	0.00895111	0.0122723	0.047268	0.0501176
INTA.CYC.127	6143445	87.29	54.78	1.32	Incomplete			7414	0	0.00631064	0.0185789	0.0266084	0.02497
INTA.CYC.128	1012128	58.1	37.72	5.36	Incomplete			1429	0	0.00940005	0.0181648	0.0286597	0.0272019
INTA.CYC.129	452298	61.74	19.4	27.03	Incomplete			601	0	0.00886029	0.021633	0.0353205	0.026453
INTA.CYC.130	3058959	53.97	26.03	2.86	Incomplete			3932	0	0.00901973	0.0153578	0.0207155	0.0160845
INTA.CYC.131	840370	45.73	20.98	2.27	Incomplete			1199	0	0.0101322	0.0163671	0.0240369	0.0181904
INTA.CYC.132	3221322	11.15	0.33	0	Incomplete			3267	0	0.0083876	0.0187176	0.026122	0.0217463
INTA.CYC.133	271074	6.9	0	0	Incomplete			376	0	0.008268	0.0183731	0.0227746	0.0158082
INTA.CYC.134	821792	80.9	6.18	57.14	DRAFT	d__Bacteria|p__Firmicutes|c__Bacilli|o__RFN20	Topology and ANI	970	405	0.00790108	0.0383818	0.0532887	0.0527424
INTA.CYC.135	875530	22.41	6.9	75	Incomplete			946	0	0.00781426	0.0368462	0.0730564	0.0592925
INTA.CYC.136	525176	56.03	1.72	0	Incomplete			604	0	0.00779877	0.0269488	0.0462761	0.0404806
INTA.CYC.137	807677	12.15	0.16	0	Incomplete			764	0	0.00769698	0.0358804	0.0704594	0.0562634
INTA.CYC.138	4362828	69.36	50.45	3.39	Incomplete			6187	0	0.00732788	0.0149108	0.0212482	0.0162804
INTA.CYC.139	592715	38.84	19.41	0	Incomplete			845	0	0.00671472	0.016675	0.024773	0.0243062
INTA.CYC.140	3086775	73.9	37.61	15.87	Incomplete			4478	0	0.00660838	0.0125336	0.0216637	0.031739
INTA.CYC.141	1194560	44.66	8.24	75	Incomplete			1123	0	0.00817905	0.040223	0.0823389	0.0694759
INTA.CYC.142	1293947	38.43	1.2	100	Incomplete			1326	0	0.00679864	0.0214803	0.0409362	0.0301549
INTA.CYC.143	4468022	97.33	5.33	0	DRAFT	d__Bacteria|p__Riflebacteria|c__Ozemobacteria|o__Ozemobacterales	Novelty determined using RED	4248	1379	0.00141812	0.0450565	0.0808623	0.0636548
INTA.CYC.144	2721628	70.93	8.26	0	DRAFT	d__Bacteria|p__Riflebacteria|c__Ozemobacteria|o__Ozemobacterales	Topology and ANI	2924	865	0.00603624	0.0264133	0.0420232	0.0366672
INTA.CYC.145	4731251	74.35	48.58	0	Incomplete			6884	0	0.00507709	0.0141029	0.0201079	0.017288
INTA.CYC.146	424499	22.86	3.45	0	Incomplete			636	0	0.00512036	0.0238304	0.044592	0.0441477
INTA.CYC.147	2416737	58.18	25.97	4.44	Incomplete			2880	0	0.00517536	0.0233444	0.0318384	0.0238303
INTA.CYC.148	1932649	51.46	12.25	0	Incomplete			2588	0	0.00500469	0.0107464	0.0193092	0.0234013
INTA.CYC.149	952896	40.82	18.67	50	Incomplete			1026	0	0.00507519	0.0233639	0.0333348	0.0284972
INTA.CYC.150	1986971	84.24	7.33	4.35	DRAFT	d__Bacteria|p__Firmicutes_A|c__Clostridia_A|o__Christensenellales	ANI	2123	789	0.00458078	0.0299435	0.0318405	0.0245706
INTA.CYC.151	452964	36.68	15.81	78.26	Incomplete			613	0	0.00472268	0.0192516	0.0296069	0.0236776
INTA.CYC.152	2774430	67.01	43.97	10	Incomplete			3582	0	0.00473132	0.0141307	0.0294556	0.0201366
INTA.CYC.153	4473501	96.24	3.76	66.67	High Quality	d__Bacteria|p__Bacteroidota|c__Bacteroidia|o__Bacteroidales	Novelty determined using RED	3684	1377	0.00538932	0.0394975	0.115042	0.0879779
INTA.CYC.154	4328753	72.34	33.83	5.08	Incomplete			5145	0	0.00455528	0.0174052	0.0279067	0.0238087
INTA.CYC.155	880273	58.45	2.43	66.67	DRAFT	d__Bacteria|p__Patescibacteria|c__Paceibacteria_A|o__Moranbacterales	ANI	1063	308	0.00424492	0.124266	0.300583	0.236648
INTA.CYC.156	2599207	86.21	36.11	3.12	Incomplete			3326	0	0.00382299	0.027499	0.0345311	0.0187693
INTA.CYC.157	919082	76.3	19.95	35	DRAFT	d__Bacteria|p__Patescibacteria|c__Paceibacteria|o__UBA9983	Novelty determined using RED	1021	388	0.00443104	0.0298177	0.0541017	0.0553278
INTA.CYC.158	3047626	53.45	25.86	0	Incomplete			3811	0	0.00303546	0.0163723	0.0332837	0.0213957
INTA.CYC.159	2708520	85.1	17.31	0	DRAFT	d__Bacteria|p__Firmicutes_A|c__Clostridia|o__Saccharofermentanales	Novelty determined using RED	3418	1000	0.00312244	0.0128712	0.0271119	0.0300754
INTA.CYC.160	1635345	47.2	4.07	9.52	Incomplete			2382	0	0.00236631	0.00477913	0.0204018	0.0316293
INTA.CYC.161	2204351	73.07	3.91	9.09	DRAFT	d__Bacteria|p__Firmicutes_A|c__Clostridia_A|o__Christensenellales	Novelty determined using RED	2353	762	0.00156174	0.0267309	0.0317169	0.0223042
INTA.CYC.162	3683627	20.06	10.84	6.25	Incomplete			4747	0	0.0010352	0.00723009	0.040212	0.0675695
INTA.CYC.163	975988	69.8	4.14	0	DRAFT	d__Bacteria|p__Patescibacteria|c__ABY1|o__BM507	Topology and ANI	1010	391	0.0012741	0.0328551	0.098411	0.158713
INTA.CYC.164	2396994	73.75	6.21	6.67	DRAFT	d__Bacteria|p__Proteobacteria|c__Alphaproteobacteria|o__Rhodobacterales	Topology and ANI	3104	1287	0.000492393	0.00709432	0.031697	0.0374276
INTA.CYC.165	4771663	98.37	6.18	13.33	DRAFT	d__Bacteria|p__Bacteroidota|c__Bacteroidia|o__Bacteroidales	Topology and ANI	4175	1509	0.000755804	0.0398265	0.0906399	0.086049
INTA.CYC.166	5244048	98.92	7.08	20.83	DRAFT	d__Bacteria|p__Proteobacteria|c__Gammaproteobacteria|o__Chromatiales	Novelty determined using RED	5271	2269	0.000831982	0.00716857	0.049656	0.108061
INTA.CYC.167	3469606	56.41	3.36	73.33	Incomplete			4277	0	0.000192145	0.0593633	0.928482	2.12223
INTA.CYC.168	3893883	32.12	2.25	32	Incomplete			4718	0	0.000106185	0.0131975	0.560195	1.09267
INTA.CYC.169	4831734	92.69	4.42	26.92	High Quality	d__Bacteria|p__Proteobacteria|c__Gammaproteobacteria|o__Chromatiales	Topology and ANI	4807	2041	1.8621e-05	0.00879328	0.0891867	0.184362
