# Supplementary material for: Identification of key microorganisms in facultative stabilization ponds from dairy industries, using metagenomics
Source: PeerJ. 2022 Mar 14;10:e12772. doi: 10.7717/peerj.12772 (PMC8929167; doi:10.7717/peerj.12772)
Supplement: Supplemental Information 6 [file peerj-10-12772-s006.xls]

## Sheet: Sheet1
Table S6: KEGG modules and genes for the different metabolic processes occurring in the environment.
KEGG ID	Metabolic Process	Description
K01026	Acetogenesis	Acetyl-CoA -> acetate
K01067	Acetogenesis	Acetyl-CoA -> acetate
K01905+K22224	Acetogenesis	Acetyl-CoA -> acetate
K18118	Acetogenesis	Acetyl-CoA -> acetate
K24012	Acetogenesis	Acetyl-CoA -> acetate
M00307	Acetogenesis	pyruvate oxidation into acetyl-CoA
(K00248,K00249)+K01692+(K00020,K01782)+K00140	Acidogenesis	Val → propanoyl-CoA
(K00248,K00249)+K01692+K01782+K00632	Acidogenesis	Ile → propanoyl-CoA+Acetyl-CoA
K00814+K14260+K14272	Acidogenesis	Ala → pyruvate
K00826+(K00166+K00167,K11381)+K00382+K09699	Acidogenesis	Branched-chain aa degrad.
K00827+K00830+K14272	Acidogenesis	Ala → pyruvate
K01752	Acidogenesis	Ser → pyruvate + NH3
K01754	Acidogenesis	Ser → pyruvate + NH3
K17217+K01758	Acidogenesis	Cys → pyruvate
K17989	Acidogenesis	Ser → pyruvate + NH3
M00001	Acidogenesis	Glycolysis
M00032	Acidogenesis	Lysine degradation
M00087	Acidogenesis	beta-Oxidation
K00260+K00261+K00262	Ammonification	Glu→ Ammonia
K00281+K00282+K00283+K00605	Ammonification	Gly→ Ammonia
K005597	Ammonification	Gln→ Ammonia
K01425	Ammonification	Gln→ Ammonia
K01955+K01956	Ammonification	Gln→ Ammonia
K23265	Ammonification	Gln→ Ammonia
M00045	Ammonification	His → Glu
M00165	Carbon fixation	Reductive pentose phosphate cycle (Calvin cycle)
M00166	Carbon fixation	Reductive pentose phosphate cycle, ribulose-5P => glyceraldehyde-3P
M00167	Carbon fixation	Reductive pentose phosphate cycle, glyceraldehyde-3P => ribulose-5P
M00173	Carbon fixation	Reductive citrate cycle (Arnon-Buchanan cycle)
M00374	Carbon fixation	Dicarboxylate-hydroxybutyrate cycle
M00375	Carbon fixation	Hydroxypropionate-hydroxybutylate cycle
M00376	Carbon fixation	3-Hydroxypropionate bi-cycle
M00377	Carbon fixation	Reductive acetyl-CoA pathway (Wood-Ljungdahl pathway)
M00579	Carbon fixation	Phosphate acetyltransferase-acetate kinase pathway, acetyl-CoA => acetate
M00529	Denitrification	Denitrification, nitrate => nitrogen
M00356	Methanogenesis	Methanogenesis from methanol
M00357	Methanogenesis	Acetoclastic methanogenesis
M00563	Methanogenesis	Methanogenesis from methylamine
M00567	Methanogenesis	Hydrogenotrophic methanogenesis
M00530	Nitrate reduction	Dissimilatory nitrate reduction, nitrate => ammonia
M00531	Nitrate reduction	Assimilatory nitrate reduction, nitrate => ammonia
M00528	Nitrification	Nitrification, ammonia => nitrite
M00175	Nitrogen fixation	Nitrogen fixation, nitrogen => ammonia
K00023	PHB synthesis	acetoacetyl-CoA reductase
K00626	PHB synthesis	acetyl-CoA acetyltransferase
K03821	PHB synthesis	polyhydroxyalkanoate synthase
K22881	PHB synthesis	polyhydroxyalkanoate synthase
M00161	Photosynthesis	Photosystem II
M00597	Photosynthesis	Anoxygenic photosystem II [BR:ko00194]
M00176	Sulfur metabolism	Assimilatory sulfate reduction, sulfate => H2S
M00595	Sulfur metabolism	Thiosulfate oxidation by SOX complex, thiosulfate => sulfate
M00596	Sulfur metabolism	Dissimilatory sulfate reduction, sulfate => H2S
