# Supplementary material for: Identification of key microorganisms in facultative stabilization ponds from dairy industries, using metagenomics
Source: PeerJ. 2022 Mar 14;10:e12772. doi: 10.7717/peerj.12772 (PMC8929167; doi:10.7717/peerj.12772)
Supplement: Supplemental Information 7 [file peerj-10-12772-s007.xls]

## Sheet: Sheet1
Table S7: GenBank accession for all the MAGs reconstructed
MAG ID	Accession
INTA.AUR.002	RZYB00000000
INTA.AUR.003	RZYC00000000
INTA.AUR.004	RZYD00000000
INTA.AUR.005	RZYE00000000
INTA.AUR.006	RZYF00000000
INTA.AUR.007	RZYG00000000
INTA.AUR.008	RZYH00000000
INTA.AUR.009	RZYI00000000
INTA.AUR.010	RZYJ00000000
INTA.AUR.011	RZYK00000000
INTA.AUR.013	RZYL00000000
INTA.AUR.014	RZYM00000000
INTA.AUR.015	RZYN00000000
INTA.AUR.017	RZYO00000000
INTA.AUR.021	RZYP00000000
INTA.AUR.023	RZYQ00000000
INTA.AUR.024	RZYR00000000
INTA.AUR.026	RZYS00000000
INTA.AUR.027	RZYT00000000
INTA.AUR.028	RZYU00000000
INTA.AUR.030	RZYV00000000
INTA.AUR.031	RZYW00000000
INTA.AUR.032	RZYX00000000
INTA.AUR.034	RZYY00000000
INTA.AUR.035	RZYZ00000000
INTA.AUR.036	RZZA00000000
INTA.AUR.038	RZZB00000000
INTA.AUR.039	RZZC00000000
INTA.AUR.040	RZZD00000000
INTA.AUR.042	RZZE00000000
INTA.AUR.044	RZZF00000000
INTA.AUR.045	RZZG00000000
INTA.AUR.047	RZZH00000000
INTA.AUR.051	RZZI00000000
INTA.AUR.055	RZZJ00000000
INTA.AUR.063	RZZK00000000
INTA.AUR.064	RZZL00000000
INTA.AUR.068	RZZM00000000
INTA.AUR.070	RZZN00000000
INTA.AUR.082	RZZO00000000
INTA.AUR.084	RZZQ00000000
INTA.AUR.1003	RZZR00000000
INTA.AUR.1005	RZZS00000000
INTA.CYC.001	RZZT00000000
INTA.CYC.007	RZZU00000000
INTA.CYC.009	RZZV00000000
INTA.CYC.012	RZZW00000000
INTA.CYC.015	RZZX00000000
INTA.CYC.017	RZZY00000000
INTA.CYC.018	RZZZ00000000
INTA.CYC.020	SAAB00000000
INTA.CYC.021	SAAC00000000
INTA.CYC.023	SAAD00000000
INTA.CYC.025	SAAE00000000
INTA.CYC.026	SAAF00000000
INTA.CYC.027	SAAG00000000
INTA.CYC.029	SAAH00000000
INTA.CYC.030	SAAI00000000
INTA.CYC.032	SAAJ00000000
INTA.CYC.033	SAAK00000000
INTA.CYC.034	SAAL00000000
INTA.CYC.035	SAAM00000000
INTA.CYC.038	SAAN00000000
INTA.CYC.039	SAAO00000000
INTA.CYC.041	SAAP00000000
INTA.CYC.051	SAAQ00000000
INTA.CYC.052	SAAR00000000
INTA.CYC.057	SAAS00000000
INTA.CYC.058	SAAT00000000
INTA.CYC.063	SAAU00000000
INTA.CYC.064	SAAV00000000
INTA.CYC.065	SAAW00000000
INTA.CYC.066	SAAX00000000
INTA.CYC.067	SAAY00000000
INTA.CYC.068	SAAZ00000000
INTA.CYC.069	SABA00000000
INTA.CYC.070	SABB00000000
INTA.CYC.071	SABC00000000
INTA.CYC.074	SABD00000000
INTA.CYC.075	SABE00000000
INTA.CYC.077	SABF00000000
INTA.CYC.078	SABG00000000
INTA.CYC.081	SABH00000000
INTA.CYC.084	SABI00000000
INTA.CYC.086	SABJ00000000
INTA.CYC.088	SABK00000000
INTA.CYC.091	SABL00000000
INTA.CYC.093	SABM00000000
INTA.CYC.094	SABN00000000
INTA.CYC.095	SABO00000000
INTA.CYC.1002	SABP00000000
INTA.CYC.103	SABQ00000000
INTA.CYC.104	SABR00000000
INTA.CYC.108	SABS00000000
INTA.CYC.109	SABT00000000
INTA.CYC.126	SABU00000000
INTA.CYC.134	SABV00000000
INTA.CYC.143	SABW00000000
INTA.CYC.144	SABX00000000
INTA.CYC.150	SABY00000000
INTA.CYC.153	SABZ00000000
INTA.CYC.155	SACA00000000
INTA.CYC.157	SACB00000000
INTA.CYC.159	SACC00000000
INTA.CYC.161	SACD00000000
INTA.CYC.163	SACE00000000
INTA.CYC.164	SACF00000000
INTA.CYC.165	SACG00000000
INTA.CYC.166	SACH00000000
INTA.CYC.169	SACI00000000
